# Supplementary material for: D-mannose is a rapid inducer of ACSS2 to trigger rapid and long-lasting antidepressant responses through augmenting BDNF and TPH2 levels
Source: Transl Psychiatry. 2023 Nov 1;13:338. doi: 10.1038/s41398-023-02636-7 (PMC10620401; doi:10.1038/s41398-023-02636-7)
Supplement: Supplementary file 12 — Table S2-RT-PCR plasmid CHIP relative primers [file 41398_2023_2636_MOESM12_ESM.xlsx]

## Sheet: Sheet1
Primers used for Quantitative PCR
QPCR primer	引物序列 F (5'to3')	引物序列 R (5'to3')
m-β-actin	GCCGATCCACACGGAGTACTT	TTGCCGACAGGATGCAGAA
m-TPH2	GAGTTGCTCCACGCTTTGC	ACACTCAGTCTACATCCATCCC
m-BDNF	TCATACTTCGGTTGCATGAAGG	AGACCTCTCGAACCTGCCC
m-ACSS2	GGGAGTTTTGGGGAAACATT	CCAGCACGTTGTAGCAGATG
h-GAPDH	TTTACATGTTTCCAATATGATTCCAC	TTGTCATACTTCTCATGGTTCACAC
h-β-actin	TGCAGAGGATGATTGCTGAC	GAGGACTCCAGCCACAAAGA
h-TPH2-1	TTCCACATCCAAGCAGGGAC	TGTAAGGGTCAGCTCTAATCAGC
h-TPH2-2	AGTGGCAGGCTTGAGAGATG	GTCGAGTAGCTTTTTGGGCG
Primers used for CHIP assay
Chip primer	引物序列 F (5'to3')	引物序列 R (5'to3')
Human
CTPH2	GTTGCTGGATTTGATCTAGTTGAC	TTTCTCTCTACTGGAAATCATGGA
Mouse
CTPH2	ACGCTAGATGGTGCTTCTCT	GAAAACAGCAAGGGGATGGT
Primers used for plasmids construction
引物名称	引物序列 F (5'to3')	引物序列 R (5'to3')
h-ACSS2-PCMV	CG GGATCC ATGGGGCTTCCTGAGGAGCG(BamHI)	GC TCTAGA TCACTGGATGGTCAGGCAGCGGTG(XbaI)
h-TPH2 promoter(-620 to +20)-PGL3	GGGGTACCGATA AGATCTAGTG TTCGGGAGCAC(KpnI)	CCGCTCGAGCTGGTGCTGAAGAGCAATGCGAATCC (XhoI)
h-TPH2 promoter(-620 to +220)-PGL3	GGGGTACCGATA AGATCTAGTG TTCGGGAGCAC(KpnI)	CCGCTCGAGCTTCGGGCACTGCTGAATCC (XhoI)
h-TPH2 promoter(-1500 to +20)-PGL3	GGGGTACCAACTTGCTTCTCCTATTAGCTG(KpnI)	CCGCTCGAGCTGGTGCTGAAGAGCAATGCGAATCC (XhoI)
h-TPH2 promoter(-1500 to +220)-PGL3	GGGGTACCAACTTGCTTCTCCTATTAGCTG(KpnI)	CCGCTCGAGCTTCGGGCACTGCTGAATCC (XhoI)
